# Supplementary material for: Thermophilic Hemicellulases Secreted by Microbial Consortia Selected from an Anaerobic Digester
Source: Int J Mol Sci. 2024 Sep 13;25(18):9887. doi: 10.3390/ijms25189887 (PMC11432564; doi:10.3390/ijms25189887)
Supplement: Supplementary file 1 [file ijms-25-09887-s001.zip]

Archive with 6 entries (6 files):
- Figure S1.png
- Figure S2.png
- Figure S3.png
- Figure S4.png
- Figure S5.png
- Table S1.pdf
